# Supplementary material for: Identification of three new cis-regulatory IRF5 polymorphisms: in vitro studies
Source: Arthritis Res Ther. 2013 Aug 13;15(4):R82. doi: 10.1186/ar4262 (PMC3978921; doi:10.1186/ar4262)
Supplement: Additional file 2 — Table S1 Polymorphisms included in our analysis with indication of their genomic position, relationship with known genes, alleles and minor allele frequency (MAF) and whether they were present in HapMap and in the 1000 Genomes database. Table S2 Oligonucleotides used for genotyping. Table S3: Three polymorphisms included in the study for their association with IRF5 expression level or known cis-regulatory effect. Table S4: Polymorphisms analyzed by electrophoretic mobility shift assay with indication of the oligonucleotides used as probes. Table S5: Primers used to generate the inserts included in the plasmid vectors for reporter gene assays. Table S6: Pairwise linkage disequilibrium relationship between the analyzed polymorphisms. [file ar4262-S2.XLS]

## Sheet: S Table 1
Supplementary table 1: Polymophisms included in our analysis with indication of their genomic position, relationship with known genes, alleles, minor allele frequency (MAF) and whether they were present in HapMap and in the 1000 Genomes database
Polymorphism	Position (hg19)	Gene	Location	Alleles	MAF	HapMap	1000 Genomes
rs12536195	128556459	Intergenic	IRF5 promoter	G > C	0	-	-
rs6955705	128557370	Intergenic	IRF5 promoter	T > C	16.7	-	+
rs4731528	128557406	Intergenic	IRF5 promoter	C > T	49.5	-	+
rs10081379	128558502	Intergenic	IRF5 promoter	A > T	48.9	-	+
rs10280295	128558689	Intergenic	IRF5 promoter	C > T	50	-	+
rs6970780	128559928	Intergenic	IRF5 promoter	T > C	34	-	+
rs6951243	128560035	Intergenic	IRF5 promoter	G > A	34	-	+
rs6951615	128560362	Intergenic	IRF5 promoter	C > T	0.5	-	-
rs960633	128560761	Intergenic	IRF5 promoter	G > T	33.2	+	+
rs11773414	128561918	Intergenic	IRF5 promoter	G > A	0	-	+
rs4731530	128562578	Intergenic	IRF5 promoter	C > T	39.9	-	+
rs2402941	128563014	Intergenic	IRF5 promoter	G > A	11.7	-	+
rs6968225	128563607	Intergenic	IRF5 promoter	C > G	11.2	+	+
rs6968508	128563778	Intergenic	IRF5 promoter	C > G	11.7	-	+
rs6950728	128565661	Intergenic	IRF5 promoter	G > A	30.9	-	+
rs11982901	128566754	Intergenic	IRF5 promoter	C > T	31.6	-	+
rs11983607	128566857	Intergenic	IRF5 promoter	C > T	0	-	-
rs4728141	128567032	Intergenic	IRF5 promoter	C > T	49.5	+	+
rs13245639	128567810	Intergenic	IRF5 promoter	C > T	31.6	-	+
rs729302	128568960	Intergenic	IRF5 promoter	A > C	31.1	+	+
rs729068	128569561	Intergenic	IRF5 promoter	C > T	31.1	-	+
rs12706860	128570026	Intergenic	IRF5 promoter	C > G	33.7	-	+
rs7808659	128570238	Intergenic	IRF5 promoter	C > A	30.4	-	+
rs2402940	128570742	Intergenic	IRF5 promoter	C > T	13.2	+	+
rs11763323	128571133	Intergenic	IRF5 promoter	G > T	0	+	-
rs754284	128571478	Intergenic	IRF5 promoter	C > G	31.6	-	+
rs754281	128572180	Intergenic	IRF5 promoter	C > T	12.4	-	+
rs754280	128572303	Intergenic	IRF5 promoter	G > A	0	+	-
rs11768806	128573128	Intergenic	IRF5 promoter	C > T	12.4	-	+
rs4728142	128573967	Intergenic	IRF5 promoter	G > A	47.8	+	+
rs7801838	128573994	Intergenic	IRF5 promoter	C > T	28.9	-	+
rs1874330	128575224	Intergenic	IRF5 promoter	T > C	14	-	+
rs3778754	128575552	Intergenic	IRF5 promoter	G > C	48.9	-	+
rs3757388	128576023	Intergenic	IRF5 promoter	A > G	33.3	-	+
rs3757387	128576086	Intergenic	IRF5 promoter	T > C	49.4	-	+
rs3757385	128577304	Intergenic	IRF5 promoter	G > T	33.3	-	+
rs3807135	128577617	Intergenic	IRF5 promoter	C > T	33	-	+
rs2004640	128578301	IRF5	INTRON 1	T > G	44	-	+
rs41298401	128578307	IRF5	INTRON 1	C > G	0.6	-	-
rs3807307	128579202	IRF5	INTRON 1	C > T	47.8	-	+
rs752637	128579420	IRF5	INTRON 1	C > T	39.8	+	+
rs3823536	128579666	IRF5	INTRON 1	A > G	47.8	-	+
rs3778753	128580042	IRF5	INTRON 1	G > A	47.8	-	+
rs3778752	128580047	IRF5	INTRON 1	T > G	47.8	-	+
rs3778751	128580048	IRF5	INTRON 1	T > A	47.8	-	+
rs3807306	128580680	IRF5	INTRON 1	T > G	45.7	+	+
rs11767834	128581276	IRF5	INTRON 1	C > T	1.1	-	-
INDEL EXON 6	128587374	IRF5	EXON 6	del > ins	45.8	-	-
rs10954213	128589427	IRF5	3´UTR	A > G	35.1	-	+
rs13242262	128591364	Intergenic	Intergenic	T > A	35	+	+
rs10488630	128593948	Intergenic	TNPO3 promoter	A > G	40.9	+	+
rs10488631	128594183	Intergenic	TNPO3 promoter	T > C	11.1	+	+
rs2280714	128594725	TNPO3	EXON 1	T > C	27.2	+	+
rs4731535	128605967	TNPO3	INTRON 2	T > C	46.7	+	+

## Sheet: S Table 2
Supplementary table 2: Oligonucleotides used for genotyping. Except where indicated, the polymorphisms were genotyped by single base extenssion. 5' sequences in capitals are of non-human origin and were added to differentiate product lengths. Nucleotides underlined and in capitals were mutated to avoid dimer formation.
Polymorphism	Alleles	Oligonucleotides
rs12536195	C < G	Forward acctgtctgcgatgctcct Reverse gctatctgtctggcgtctcc Probe TTACCTATGAccggtaagtgccagcctcctcgagtggt
rs6955705	C < T	Forward acctcagtctgctcccacag Reverse tcaggagtgagtgggtaggc Probe TTAcagcctcagccccatctcctgcatg
rs4731528	T < C	Forward acctcagtctgctcccacag Reverse tcaggagtgagtgggtaggc Probe TTACCTATGATTGAgcctgccacctgagagtcagcgag
rs10081379	T < A	Forward acactgacctccagccaagt Reverse cagcaatattcaggggctct Probe TACCTATGATTGATtactaggtgttctccctagaaatgttatcgtcatgagaagtcc
rs10280295	T < C	Forward ctcaccactccattgcttcc Reverse tgccaagatcatatggcaag Probe gaggatttctggcaatgtccagtgctcattgat
rs6970780	C < T	Forward catctccctctgaggtccaa Reverse ccctgtctcattcaccactg Probe agtgccttgcaaataacaccctttcctc
rs6951243	A < G	Forward caaggcacttgagttccaca Reverse gtgctcatgtggttcccttt Probe TTACCTATGATTGATCGTGGgttctgggcaggaccctgtctcattcac
rs6951615	T < C	Forward ggacactgctggttccctta Reverse ggcatgaaagcacagagtga Probe TTACCTATGATTGATCGTGGTGATATcgcctcagcatcatatgTtgctactgc
rs960633	T < G	Forward gggctcccgatgttacacta Reverse tggagcgagtggataaggtt Probe CCAGAccctggggggcctcaacattccttgctg
rs11773414	A < G	Forward gtggtgcaatcacagctcac Reverse accgtcctggacaacatagg Probe tcatgcctggctagttttctttattttttaattttgtagagac
rs4731530	T < C	Forward cccctcacagtccagtagga Reverse gcccgtggaagtaaattgtc Probe atatttagacattgaaggccccagttct
rs2402941	A < G	Forward tgtacctgccccataccttc Reverse gtgtgcccatccaaataacc Probe TTACCTATGATTGATCGTGGTGcaagtggcttctcggcacactgagaa
rs6968225	G < C	Forward gacaacagcctgtcctcaca Reverse ggcctctaactacccccttg Probe TTACCTATGATTGATCGTGGTGATAccataagtcccaccccactgtttagagg
rs6968508	G < C	Forward ccaatgcaagggggtagtta Reverse ccactatgcccagcctaaact Probe tggtatgtgacttatatctcaataaagctgttacaaaaaaggggagcg
rs6950728	A < G	Forward tggctctgatgttagttgcat Reverse agaaaactggtggggctgta Probe TTACCTATGAtatgtttataattatcacatcttcctgatggattacacttttatcatt
rs11982901	T < C	Forward caggtcattcaagggctgtt Reverse taccatcgtggtggcaca Probe TTACCTATGAatcacgccactgcactccagcctgggtg
rs11983607	T < C	Forward ggatgcatatttggttttagcttt Reverse gctgtttacaggaggcacact Probe TTACCctgagtagctgggattacagTtgtgtgccacca
rs4728141	T < C	Forward tgccaccacgatggtagata Reverse ccaggagttcaaggttacgg Probe TTACCTATGATTGATgatgaaccacagcactccagcctggaca
rs13245639a	T < C	Forward_1 ttggctcattgcaaactctg Reverse_1 ttctcataggaggccaggtg Forward_2 gactacaggcacccaccatc Reverse_2 tcacacctgtaatcccagca Probe TTACCcactttgggaggccaaggcggacagatc
rs729302	C < A	Forward acccactctctgcacatctg Reverse ccccaaccaagggctgaacc Probe ctgggtggactctggtgtgtaggtgatcctg
rs729068	T < C	Forward caggacttgcactggggtat Reverse cctcctgtctcttgcccata Probe TTACCTATGATTGATCGTGGggtcagagaatgcaTacgcacaggtgtg
rs12706860	G < C	Forward ctcacctggagccacctagt Reverse tccaagaagcatccttcacc Probe ctgtctccaggggtttggtgatgtccag
rs7808659	A < C	Forward agggagggagagtggagaga Reverse cctcatgatcctcctgcttc Probe tgagccactgtacccggccctaagtaat
rs2402940	T < C	Forward tttgcttaggtacaaaggaaaatac Reverse tttaagacgagcctggtcaa Probe TACCTATGATTGATCGTGGTGATAcctacttggaaggctgaggcaggagaatcactt
rs11763323	T < G	Forward taggagtttcggcaaaggtg Reverse caggcccaagagaaatcaag Probe TTACCTATGATTGATCGTGGTGATATCCGagaaccgttcccatcacttcatgccgtccctta
rs754284	G < C	Forward ggggtgggtctatggatctc Reverse gcctgacacacactgtggaa Probe TTACCTATGATTGATaacccacatggctccctggctctgcctg
rs754281	T < C	Forward tgctccaggagagaaaggag Reverse gggggcaggttcttactagg Probe TTACCTATGAcctcgagacaggcatgggtcggtggaga
rs754280	A < G	Forward cggtggagatgttcctgaat Reverse gggggcaggttcttactagg Probe TTACCTATGActggcttggagaattgcaaagcaccaaggctcc
rs11768806	T < C	Forward gaggcttgagatggatctgg Reverse cctccggtatgcacttttgt Probe TTACCTATGATTGATCGTGGggtggaTctcgtgggcctggctgggaca
rs4728142	A < G	Forward cgggcagcttcctccacagg Reverse agccgagattgcaccattgc Probe GGTTCTGTTCTTCGTTGACATGAGGcacagctgggccttcctccccatttcttactaacac
rs7801838	T < C	Forward aaagctctgagccggtgtta Reverse gctttgaagtttctggcaca Probe TTACCTATGATTGATggattaatgcccagggcgccacagctgg
rs1874330	C < T	Forward atattccagccaggggaaat Reverse aagggcaagtagaggggaag Probe TTACCTATGATTGATCGTGGTGATAgaggcggtgggTacagggaggtctgtcc
rs3778754	C < G	Forward gtgctgctctctgtccttcc Reverse gcacctggctttgctgtatt Probe TTACCTATGATTGATagtaggacctcaaatctcatttcctcgtctctaaaagg
rs3757388	G < A	Forward aaaaaggttcccattttgtgg Reverse gctaaggcaggcagatcact Probe TTACCTATGATTGATCGTGGTGATAttagcctggcgtgTtgacacacacctatagttc
rs3757387	C < T	Forward gcctcccaagtaggtggaac Reverse atggatggggaaaatgtgaa Probe ccacgccaggctaatttttgtattttttgtagagacaaggttt
rs3757385	T < G	Forward aggggaagtcaaggcagact Reverse tctgaaccgttttcgattcc Probe TTACCcaccttcacacacctcctgttccttctc
rs3807135	T < C	Forward cacatctggaaggggtgtct Reverse tagactggccactggctctt Probe TTACCTATGATTGATCGTGGTGActccagTccctcctctcgcctgcct
rs2004640	G < T	Forward cgctactgcccccaagtcta Reverse gagggagagcagcagagc Probe GGTTCTGTTCTTCGTTGACATGAGGgccggccgggcgcaccctgctgtaggcaccc
rs41298401	G < C	Forward gcgggatgaagactggagta Reverse ggaggcgctttggaagtc Probe TTACCTATGATTGATCGTccgTgcgcaccctgctgtag
rs3807307	T < C	Forward cccagaatggggataagtga Reverse ccccaaagtagggcctttag Probe TTACCTATGATTGATCGTGGTagaaccagagagggctcggctg
rs752637	T < C	Forward tgcccacctggtccagacag Reverse ggaggccctctggcaagacc Probe accctgaccctgggaggaagc
rs3823536	G < A	Forward gtgggtttgcaaggagacat Reverse ctggagtcccaggagacagt Probe TTACCTATGATTGATCGTGGTGATAggacTcactaggggaggaagtgc
rs3778753	A < G	Forward ttgattggggtggtctgaat Reverse tccatacaggcagcttaggg Probe TTACCTATGATTGATCGTGGTGATATCCGcaTgagctctaacccgaacagcatccaaactcc
rs3778752 b	G < T	Forward tgattggggtggtctgaatta Reverse cttttgcctgcagctaggtc
rs3778751b	A < T
rs3807306	G < T	Forward gcccacagtgagtctggttt Reverse caccaacccaggagaggtaa Probe TTACCTATGATTGATCGTGGTGATATCCGggccccaggggaaacgaaagtggctagac
rs11767834	T < C	Forward gtctcaagtgaagggccaag Reverse ggaaacagaagccacagctc Probe AATGAcagtgaagctAtggcctgggagg
INDEL EXON 6c	I < D	Forward gaggtggcactgacagccgtc Reverse ggggacccagcaccacgg
rs10954213d	G < A	Forward gtccaagaacctggagcagaaataa Reverse ggagcaactggtagtagtaaaagga TagMan Probe tctgtttttaacatt[c/t]attaat
rs13242262	A < T	Forward gatgtcacatatctggtttccagc Reverse tggggaagtcagcccactcg Probe tggcaaatatgaaaacactgtcatacattcctcaaaggcaa
rs10488630	G < A	Forward tgataacggtttcatggatgt Reverse tcatcacgcttacattttaccc Probe GGTTCTGTTCTTCGTTGACATGAGGggtcaggaaactgtctacttgggtggccatagtagaaaaacc
rs10488631	C < T	Forward tgtaagcgtgatgagctttgg Reverse cagcccttcacagccatcag Probe tgtttctttgtttttactttcattcactgccttgtagctcggaaatggttc
rs2280714	C < T	Forward caaggaggagtaagcaaggaac Reverse ccccagttttggctcttctc Probe ggtcacattggtgatgctc
rs4731535	C < T	Forward attctggcacacgctacaac Reverse tgttgttgcacaaccaatctca Probe gtatctagagtagtcagactcaaacattaagtacgaagttaattgc
a This SNP was amplified with a nested PCR.
b These SNPs were genotyped by sequencing of a single PCR fragment.
c This polymorphism was genotyped by conventional PCR and length variation in agarose gel electrophoresis.
d This polymorphism was genotyped with a fluorogenic 5´nuclease assay (TaqMan MBG Genotyping Assay, Applied Biosystems).

## Sheet: S Table 3
Supplementary Table 3: The three polymorphisms included in the study because their association with IRF5 expression levels or known cis-regulatory effect
Polymorphism	Position	Location	Gene	Alleles	MAF	Oligonucleotides
rs11269962a	128363034	IRF5 promoter	Intergenic	ins > del	48.9	Forward ctctaaggaaggggcctcac Reverse tgggaacctttttcactgga Probe TTACCTATGATTGgaatgggtgaggagtatttgataacaaaagaaggctcttc
CGGGG INDELb	128365152	IRF5 promoter	Intergenic	del > ins	48.4	Forward cgccgtctggcatctccct Reverse tgagctctgcccaggctgc
rs17424179c	128657995	intronic	TNPO3	G > A	3.8	Forward cacatggcctagcaatacga Reverse atgcctctttacgggactca
a This polymorphism was genotyped using SNaPshot. It is also named rs113478424
b This polymorphism was genotyped by sequencing.
c Frequency from HapMap CEU subjects.

## Sheet: S Table 4
Supplementary table 4: Polymorphisms analyzed by EMSA with indication of the oligonucleotides used as probes. Between brackets: minor/major allele.
Polymorphism	Position	Oligonucleotides
rs4731530	128349814	AAGGCCCCAGTTCT[T/C]GAGACAATTTACTTCCACGG
rs6950728	128352897	ACACTTTTATCATT[A/G]TAAAATGTCCCTCTTTATC
rs11982901	128353990	AGACAGTCTCACTCTG[T/C]CACCCAGGCTGGAGTGCA
rs4728141	128354268	TTTCTTTG[T/C]TGTCCAGGCT
rs13245639	128355046	ACTCCTGACCTCAGG[T/C]GATCTGTCCGCCTTGGCCT
rs729302	128356196	TGCCATGGGACAAGGTGAAGAC[A/C]CAGGATCACC
rs729068	128356797	ACACGCACAGGTGTG[T/C]AGGTGCCCAGCTCA
rs12706860	128357262	GTAGCCAGGGAGCCT[G/C]CTGGACAT
rs7808659	128357474	TTCTATTTAAAAAAA[A/C]ATTACTTAGGGCCGGGTA
rs754284	128358714	GCTCCCTGGCTCTGCCTG[G/C]CCCAGGGAATCAGGCA
rs4728142	128361203	CCAAAAAGCTCTGAGCC[A/G]GTGTTAGTAAGAAATGG
rs7801838	128361230	AAGAAATGGGGAGGAAGG[T/C]CCAGCTGTG
rs3778754	128362788	GCTTGGTAACATCATCC[C/G]CCTTTTAGAG
rs11269962 a	128363034	ins: AAGAAGGCTCTTCTTAGCTATTGCTCCAGATACGACCAGC del: AAGAAGGCTCTTCAGATACGACCAGC
rs3757388	128363259	CTCCCAAGTAGGT[G/A]GAACTATAGG
rs3757387	128363322	TTGTAGAGACAAGGTTT[C/T]GCCATATTGCCCAGGCT
rs3757385	128364540	AAGCGAAGAACATTCCA[T/G]GAGAAGGAACAGGAGGT
rs3807135	128364853	CTCGCCAGGGGTG[T/C]AGGCAGGCGAGAGGAGGGCC
CGGGG INDEL	128365152	3X (del) allele: AGTGGATTCGCGGGGCGGGGCGGGGCACTGCCCGCGC 4X (ins) allele: AGTGGATTCGCGGGGCGGGGCGGGGCGGGGCACTGCC
rs3807307	128366438	AGAGAGGGCTCGGCTG[T/C]ATCGATGTAGGAAACT
rs3823536	128366902	CTTACTAGGACTGCTGT[G/A]GCACTTCCTCCCCTAG
rs3778753	128367278	GGGCAGAAGGGAGCTTCT[A/G]GGAG[G/T][A/T]TGGATGCTGT
rs3778752	128367283
rs3778751	128367284
rs3807306	128367916	GGTTTCTGAGTTGTCCC[G/T]GTCTAGCCACTTTCGTT
rs17424179	128657995	ACAAATTTCTCTAATGA[G/A]AAGCACAGGATTTACCT
	a This polymorphism is also named rs113478424

## Sheet: S Table 5
Supplementary table 5: Primers used to generate the inserts included in the plasmid vectors for reporter gene assays
Polymorphism	Position (hg19)	Alleles	Oligonucleotides	Amplicon size (bp)
rs13245639a	128567810	C > T	Forward_1 ttggctcattgcaaactctg Reverse_1 ttctcataggaggccaggtg Forward_2 gactacaggcacccaccatc Reverse_2 tcacacctgtaatcccagca	148
rs729302	128568960	C < A	Forward acccactctctgcacatctg Reverse ccccaaccaagggctgaacc	200
rs3778754	128575552	G > C	Forward gtgctgctctctgtccttcc Reverse gcacctggctttgctgtatt	245
rs11269962 b	128575812	ins > del	Forward ctctaaggaaggggcctcac Reverse tgggaacctttttcactgga	202
CGGGG indel	128577931	del > ins	Forward cgccgtctggcatctccct Reverse tgagctctgcccaggctgc	227
rs3807307	128579202	C > T	Forward cccagaatggggataagtga Reverse ccccaaagtagggcctttag	213
rs17424179	128657995	G > A	Forward cacatggcctagcaatacga Reverse atgcctctttacgggactca	160
a This SNP was amplified with a nested PCR.
b This polymorphism is also named rs113478424

## Sheet: S Table 6
Supplementary table 6: Pairwise LD relationship between the analyzed polymorphisms. Data from 44 polymorphisms are represented, low MAF and completely redundant polymorphisms were excluded. D' vaules are over the diagonal; r2 values below the diagonal.
		D´
		rs6955705	rs4731528	rs10081379	rs10280295	rs6970780	rs6951243	rs960633	rs4731530	rs2402941	rs6968225	rs6968508	rs6950728	rs11982901	rs4728141	rs13245639	rs729302	rs729068	rs12706860	rs7808659	rs2402940	rs754284	rs754281	rs11768806	rs4728142	rs7801838	rs1874330	rs3778754	rs3757388	rs3757387	rs3757385	rs3807135	rs2004640	rs3807307	rs752637	rs3823536	rs3778753	rs3807306	INDEL EXON 6	rs10954213	rs13242262	rs10488630	rs10488631	rs2280714	rs4731535
r2	rs6955705		0.839	0.834	0.839	0.481	0.481	0.555	0.303	0.245	0.268	0.245	0	0	0.173	0	0.007	0	0.031	0.097	0.216	0.042	0.266	0.266	0.278	0.056	0.209	0.129	0.066	0.312	0.066	0.059	0.15	0.233	0.173	0.233	0.233	0.258	0.381	0.322	0.226	0.535	0.222	0.14	0.463
	rs4731528	0.144		1	0.934	0.928	0.928	0.888	0.24	0.293	0.165	0.236	0.359	0.359	0.22	0.359	0.371	0.359	0.284	0.297	0.066	0.331	0.107	0.107	0.041	0.293	0.055	0.215	0.373	0.171	0.373	0.372	0.223	0.197	0.241	0.197	0.197	0.155	0.06	0.22	0.214	0.155	0.482	0.314	0.001
	rs10081379	0.13	0.938		0.978	1	1	0.962	0.279	0.284	0.145	0.224	0.396	0.377	0.255	0.377	0.389	0.401	0.31	0.324	0.052	0.35	0.147	0.147	0.088	0.341	0.046	0.239	0.377	0.224	0.377	0.38	0.25	0.224	0.264	0.224	0.224	0.192	0.071	0.246	0.239	0.117	0.487	0.338	0.013
	rs10280295	0.137	0.853	0.917		1	1	0.963	0.331	0.306	0	0.085	0.441	0.419	0.264	0.419	0.433	0.445	0.385	0.372	0.089	0.391	0.257	0.257	0.1	0.392	0.076	0.23	0.326	0.23	0.326	0.329	0.242	0.215	0.247	0.215	0.215	0.186	0.035	0.196	0.225	0.082	0.504	0.328	0.003
	rs6970780	0.024	0.455	0.503	0.525		0.976	0.95	0.771	1	1	1	0.752	0.752	0.676	0.752	0.742	0.752	0.706	0.724	1	0.761	0.487	0.487	0.391	0.717	0.62	0.58	0.702	0.555	0.702	0.703	0.593	0.579	0.626	0.579	0.579	0.53	0.308	0.538	0.532	0.18	0.35	0.547	0.258
	rs6951243	0.024	0.455	0.503	0.525	0.953		0.975	0.766	1	1	1	0.752	0.752	0.676	0.752	0.742	0.752	0.706	0.724	1	0.761	0.487	0.487	0.391	0.717	0.62	0.58	0.691	0.555	0.691	0.693	0.593	0.579	0.617	0.579	0.579	0.53	0.291	0.524	0.517	0.162	0.35	0.526	0.239
	rs960633	0.03	0.396	0.447	0.467	0.861	0.907		0.753	1	1	1	0.65	0.587	0.656	0.587	0.571	0.652	0.557	0.54	1	0.677	1	1	0.374	0.696	1	0.569	0.683	0.544	0.683	0.686	0.582	0.567	0.616	0.567	0.567	0.555	0.331	0.562	0.555	0.183	0.187	0.586	0.279
	rs4731530	0.027	0.037	0.054	0.073	0.206	0.203	0.189		0.892	0.88	0.884	0.574	0.555	0.639	0.555	0.489	0.58	0.454	0.543	0.902	0.596	0.788	0.788	0.604	0.56	0.812	0.69	0.62	0.691	0.62	0.622	0.688	0.707	0.542	0.707	0.707	0.587	0.161	0.457	0.438	0.38	1	0.621	0.181
	rs2402941	0.042	0.011	0.011	0.012	0.07	0.07	0.067	0.159		0.89	0.843	0.468	0.509	1	0.509	0.461	0.479	0.607	1	0.78	0.266	0.655	0.655	1	0.392	0.64	1	0.719	1	0.719	0.732	0.848	1	0.754	1	1	1	0.885	0.894	0.894	1	0.113	0.711	0.869
	rs6968225	0.046	0.003	0.003	0	0.065	0.065	0.062	0.149	0.751		1	1	1	1	1	1	1	1	1	0.943	0.616	0.822	0.822	1	0.524	0.817	1	0.902	1	0.902	0.907	1	1	1	1	1	1	1	1	0.882	1	0.058	0.788	0.847
	rs6968508	0.042	0.007	0.007	0.001	0.07	0.07	0.067	0.156	0.71	0.949		1	1	1	1	1	1	1	1	0.892	0.604	0.773	0.773	1	0.47	0.824	1	0.907	1	0.907	0.911	1	1	1	1	1	1	1	1	0.894	1	0.039	0.808	0.862
	rs6950728	0	0.056	0.072	0.086	0.13	0.13	0.093	0.22	0.013	0.056	0.059		1	1	1	0.973	1	1	1	1	0.975	1	1	0.805	0.942	1	0.873	0.391	0.857	0.391	0.384	0.885	0.82	0.439	0.82	0.82	0.714	0.05	0.304	0.339	0.356	1	0.357	0.088
	rs11982901	0	0.056	0.068	0.08	0.13	0.13	0.079	0.213	0.016	0.056	0.061	1		1	1	0.974	1	1	1	1	0.975	1	1	0.812	0.942	0.605	0.877	0.412	0.862	0.412	0.405	0.889	0.826	0.461	0.826	0.826	0.685	0.002	0.261	0.298	0.322	1	0.338	0.032
	rs4728141	0.006	0.046	0.064	0.068	0.231	0.231	0.208	0.276	0.137	0.128	0.137	0.456	0.456		1	0.953	1	1	1	0.69	1	0.635	0.635	0.878	1	0.654	0.863	0.828	0.903	0.828	0.831	0.805	0.854	0.753	0.854	0.854	0.768	0.368	0.804	0.808	0.561	1	0.729	0.326
	rs13245639	0	0.056	0.068	0.08	0.13	0.13	0.079	0.213	0.016	0.056	0.061	1	1	0.456		0.974	1	1	1	1	0.975	1	1	0.812	0.942	0.605	0.877	0.412	0.862	0.412	0.405	0.889	0.826	0.461	0.826	0.826	0.685	0.002	0.261	0.298	0.322	1	0.338	0.032
	rs729302	0	0.06	0.072	0.086	0.125	0.125	0.074	0.169	0.012	0.052	0.057	0.922	0.924	0.404	0.924		0.947	0.972	0.946	1	0.947	1	1	0.743	0.881	0.544	0.821	0.436	0.845	0.436	0.423	0.876	0.76	0.493	0.76	0.76	0.614	0.031	0.266	0.285	0.25	0.804	0.319	0.056
	rs729068	0	0.056	0.075	0.089	0.13	0.13	0.095	0.226	0.014	0.056	0.059	1	0.976	0.456	0.976	0.898		1	0.973	1	0.975	1	1	0.806	0.943	1	0.873	0.394	0.857	0.394	0.387	0.885	0.821	0.443	0.821	0.821	0.718	0.035	0.286	0.322	0.358	1	0.351	0.07
	rs12706860	0	0.039	0.05	0.075	0.127	0.127	0.078	0.156	0.025	0.062	0.067	0.907	0.909	0.503	0.909	0.832	0.887		1	1	0.974	1	1	0.829	0.938	0.689	0.731	0.354	0.875	0.354	0.339	0.757	0.677	0.449	0.677	0.677	0.558	0.093	0.205	0.22	0.374	1	0.297	0.072
	rs7808659	0.004	0.038	0.05	0.063	0.117	0.117	0.065	0.191	0.056	0.052	0.056	0.925	0.927	0.422	0.927	0.895	0.901	0.84		1	0.973	1	1	0.795	0.913	0.584	0.863	0.351	0.854	0.351	0.344	0.881	0.859	0.425	0.859	0.859	0.705	0.142	0.219	0.242	0.262	1	0.264	0.06
	rs2402940	0.036	0.001	0	0.001	0.079	0.079	0.075	0.188	0.526	0.73	0.687	0.068	0.07	0.075	0.07	0.066	0.068	0.077	0.066		0.668	0.949	0.949	1	0.553	0.901	1	1	1	1	1	1	1	1	1	1	1	1	1	0.908	1	0.061	0.919	0.873
	rs754284	0.001	0.048	0.058	0.07	0.133	0.133	0.105	0.245	0.004	0.021	0.022	0.95	0.952	0.456	0.952	0.873	0.927	0.862	0.878	0.031		0.675	0.675	0.861	0.942	0.368	0.919	0.417	0.909	0.417	0.411	0.927	0.872	0.468	0.872	0.872	0.729	0.035	0.274	0.308	0.406	1	0.348	0.067
	rs754281	0.05	0.002	0.003	0.009	0.017	0.017	0.069	0.135	0.387	0.576	0.539	0.066	0.067	0.058	0.067	0.061	0.066	0.074	0.063	0.859	0.031		1	1	1	1	1	1	1	1	1	1	1	1	1	1	1	1	1	0.896	1	0.298	0.908	0.855
	rs11768806	0.05	0.002	0.003	0.009	0.017	0.017	0.069	0.135	0.387	0.576	0.539	0.066	0.067	0.058	0.067	0.061	0.066	0.074	0.063	0.859	0.031	1		1	1	1	1	1	1	1	1	1	1	1	1	1	1	1	1	0.896	1	0.298	0.908	0.855
	rs4728142	0.015	0.002	0.006	0.009	0.087	0.087	0.078	0.215	0.112	0.108	0.112	0.272	0.281	0.692	0.281	0.223	0.27	0.323	0.252	0.129	0.316	0.117	0.117		1	0.852	0.951	0.909	0.952	0.909	0.91	0.914	0.948	0.775	0.948	0.948	0.889	0.498	0.873	0.876	0.679	0.463	0.829	0.47
	rs7801838	0.002	0.037	0.053	0.068	0.113	0.113	0.103	0.199	0.007	0.013	0.011	0.818	0.798	0.42	0.798	0.734	0.82	0.715	0.77	0.018	0.798	0.057	0.057	0.372		1	1	0.436	1	0.436	0.428	1	1	0.485	1	1	0.868	0.076	0.346	0.364	0.509	1	0.359	0.139
	rs1874330	0.034	0	0	0.001	0.031	0.031	0.079	0.165	0.321	0.517	0.532	0.072	0.028	0.067	0.028	0.021	0.075	0.04	0.025	0.739	0.01	0.868	0.868	0.099	0.066		1	1	1	1	1	1	1	1	1	1	1	0.889	0.912	0.824	1	0.635	0.845	0.752
	rs3778754	0.003	0.042	0.057	0.051	0.163	0.163	0.154	0.329	0.138	0.134	0.138	0.362	0.37	0.714	0.37	0.319	0.358	0.283	0.333	0.158	0.407	0.144	0.144	0.778	0.434	0.166		1	1	1	1	0.975	1	0.828	1	1	0.928	0.504	0.962	0.964	0.636	1	0.95	0.466
	rs3757388	0.002	0.066	0.074	0.053	0.121	0.118	0.114	0.29	0.134	0.205	0.214	0.146	0.162	0.332	0.162	0.176	0.144	0.119	0.112	0.296	0.166	0.282	0.282	0.355	0.171	0.325	0.511		1	1	1	1	0.959	1	0.959	0.959	0.737	0.785	0.827	0.806	0.743	1	0.968	0.727
	rs3757387	0.019	0.027	0.042	0.046	0.172	0.172	0.162	0.315	0.125	0.121	0.125	0.325	0.333	0.78	0.333	0.295	0.321	0.38	0.311	0.145	0.371	0.131	0.131	0.847	0.397	0.153	0.914	0.465		1	1	0.972	1	0.857	1	1	1	0.441	0.96	0.959	0.643	1	0.945	0.413
	rs3757385	0.002	0.066	0.074	0.053	0.121	0.118	0.114	0.29	0.134	0.205	0.214	0.146	0.162	0.332	0.162	0.176	0.144	0.119	0.112	0.296	0.166	0.282	0.282	0.355	0.171	0.325	0.511	1	0.465		1	1	0.959	1	0.959	0.959	0.737	0.785	0.827	0.806	0.743	1	0.968	0.727
	rs3807135	0.001	0.064	0.074	0.053	0.124	0.12	0.117	0.287	0.144	0.22	0.224	0.137	0.153	0.336	0.153	0.162	0.136	0.112	0.105	0.312	0.157	0.288	0.288	0.359	0.16	0.332	0.513	1	0.468	1		1	0.959	1	0.959	0.959	0.741	0.786	0.829	0.806	0.749	1	0.968	0.724
	rs2004640	0.006	0.04	0.055	0.049	0.146	0.146	0.139	0.395	0.113	0.152	0.157	0.454	0.462	0.52	0.462	0.419	0.447	0.37	0.43	0.182	0.503	0.165	0.165	0.602	0.519	0.192	0.798	0.594	0.738	0.594	0.596		0.973	0.781	0.973	0.973	0.854	0.384	0.79	0.762	0.605	1	0.956	0.38
	rs3807307	0.011	0.034	0.048	0.042	0.154	0.154	0.145	0.348	0.137	0.14	0.144	0.322	0.331	0.682	0.331	0.274	0.319	0.246	0.335	0.166	0.369	0.151	0.151	0.75	0.435	0.175	0.978	0.463	0.911	0.463	0.466	0.789		0.814	1	1	0.951	0.46	0.961	0.924	0.633	1	0.945	0.42
	rs752637	0.009	0.036	0.048	0.04	0.134	0.13	0.128	0.286	0.111	0.193	0.196	0.132	0.147	0.381	0.147	0.153	0.132	0.148	0.118	0.244	0.151	0.222	0.222	0.352	0.147	0.26	0.453	0.81	0.478	0.81	0.814	0.477	0.428		0.814	0.814	0.628	0.552	0.78	0.754	0.545	1	0.962	0.509
	rs3823536	0.011	0.034	0.048	0.042	0.154	0.154	0.145	0.348	0.137	0.14	0.144	0.322	0.331	0.682	0.331	0.274	0.319	0.246	0.335	0.166	0.369	0.151	0.151	0.75	0.435	0.175	0.978	0.463	0.911	0.463	0.466	0.789	1	0.428		1	0.951	0.46	0.961	0.924	0.633	1	0.945	0.42
	rs3778753	0.011	0.034	0.048	0.042	0.154	0.154	0.145	0.348	0.137	0.14	0.144	0.322	0.331	0.682	0.331	0.274	0.319	0.246	0.335	0.166	0.369	0.151	0.151	0.75	0.435	0.175	0.978	0.463	0.911	0.463	0.466	0.789	1	0.428	1		0.951	0.46	0.961	0.924	0.633	1	0.945	0.42
	rs3807306	0.016	0.02	0.033	0.03	0.124	0.124	0.131	0.271	0.151	0.143	0.151	0.274	0.261	0.507	0.261	0.207	0.28	0.19	0.263	0.174	0.296	0.158	0.158	0.595	0.381	0.183	0.758	0.314	0.796	0.314	0.318	0.682	0.808	0.293	0.808	0.808		0.459	0.966	0.898	0.703	0.818	0.952	0.472
	INDEL EXON 6	0.033	0.003	0.004	0.001	0.042	0.038	0.046	0.02	0.123	0.146	0.157	0.001	0	0.119	0	0	0.001	0.004	0.007	0.179	0.001	0.168	0.168	0.187	0.003	0.153	0.224	0.367	0.152	0.367	0.36	0.144	0.194	0.221	0.194	0.194	0.211		1	1	1	1	1	0.977
	rs10954213	0.037	0.029	0.038	0.023	0.09	0.085	0.092	0.163	0.196	0.226	0.246	0.075	0.058	0.373	0.058	0.056	0.068	0.039	0.039	0.282	0.064	0.258	0.258	0.375	0.091	0.251	0.524	0.633	0.486	0.633	0.635	0.415	0.521	0.518	0.521	0.521	0.602	0.649		1	1	1	1	0.966
	rs13242262	0.019	0.025	0.033	0.028	0.081	0.076	0.083	0.162	0.189	0.17	0.189	0.094	0.076	0.366	0.076	0.068	0.087	0.046	0.048	0.224	0.082	0.201	0.201	0.37	0.102	0.198	0.523	0.603	0.47	0.603	0.603	0.388	0.489	0.486	0.489	0.489	0.516	0.615	0.975		1	1	1	1
	rs10488630	0.039	0.017	0.01	0.005	0.025	0.02	0.025	0.064	0.084	0.079	0.084	0.039	0.033	0.207	0.033	0.02	0.04	0.049	0.021	0.097	0.053	0.089	0.089	0.347	0.073	0.104	0.262	0.181	0.294	0.181	0.182	0.202	0.243	0.133	0.243	0.243	0.279	0.569	0.381	0.376		1	1	1
	rs10488631	0.031	0.029	0.028	0.031	0.03	0.03	0.009	0.08	0.013	0.003	0.001	0.057	0.058	0.124	0.058	0.036	0.056	0.064	0.054	0	0.058	0.001	0.001	0.03	0.049	0.008	0.12	0.059	0.122	0.059	0.063	0.095	0.12	0.086	0.12	0.12	0.071	0.143	0.066	0.067	0.087		1	1
	rs2280714	0.01	0.039	0.046	0.042	0.062	0.058	0.067	0.22	0.154	0.172	0.199	0.108	0.092	0.216	0.092	0.091	0.102	0.064	0.059	0.298	0.098	0.266	0.266	0.241	0.115	0.272	0.369	0.773	0.34	0.773	0.774	0.447	0.356	0.612	0.356	0.356	0.41	0.478	0.76	0.764	0.267	0.048		1
	rs4731535	0.049	0	0	0	0.031	0.027	0.034	0.024	0.108	0.095	0.106	0.004	0.001	0.097	0.001	0.002	0.003	0.002	0.001	0.126	0.002	0.113	0.113	0.173	0.009	0.102	0.199	0.301	0.139	0.301	0.292	0.135	0.169	0.192	0.169	0.169	0.213	0.934	0.616	0.629	0.6	0.146	0.463
